# Supplementary material for: Occurrence, Trends, Management and Outcomes of Patients Hospitalized with Clinically Suspected Myocarditis—Ten-Year Perspectives from the MYO-PL Nationwide Database
Source: J Clin Med. 2021 Oct 12;10(20):4672. doi: 10.3390/jcm10204672 (PMC8539273; doi:10.3390/jcm10204672)
Supplement: Supplementary file 1 [file jcm-10-04672-s001.zip]

Archive with 1 entries (1 files):
- jcm-1357396-supplementary.pdf
